# Supplementary material for: Joint spatiotemporal modelling of tuberculosis and human immunodeficiency virus in Ethiopia using a Bayesian hierarchical approach
Source: BMC Public Health. 2025 Jan 30;25:377. doi: 10.1186/s12889-024-20996-7 (PMC11780893; doi:10.1186/s12889-024-20996-7)
Supplement: Supplementary file 1 — Supplementary Material 1. The R code used for the analysis is available as supplementary material in the “Supplementary Material 1” file. [file 12889_2024_20996_MOESM1_ESM.r]

###############################################################################
#-- Joint spatiotemporal modelling of Tuberculosis and Human Immunodeficiency #
#   Virus in Ethiopia using a Bayesian Hierarchical approach                  #
###############################################################################

library(INLA)
library(spdep)
library(spacetime)

# Import the two datasets (HIV and TB) or combined dataset
# Note that the data should be in wider format
HIV_data <- read.csv("C:/Data/HIV_Data.csv", head = TRUE, sep = ";")
TB_data  <- read.csv("C:/Data/TB_Data.csv",  head = TRUE, sep=";")

# Calulate the standard population
T = 4    # Number of year
standard.HIV = HIV_data$PP_Total/T
standard.TB  = TB_data$PP_Total/T


# Compute the crude rates
cruderate.HIV_2015=sum(HIV_data$HIV_2015, na.rm = TRUE)/sum(HIV_data$PP_2015, na.rm = TRUE)
cruderate.HIV_2016=sum(HIV_data$HIV_2016, na.rm = TRUE)/sum(HIV_data$PP_2016, na.rm = TRUE)
cruderate.HIV_2017=sum(HIV_data$HIV_2016, na.rm = TRUE)/sum(HIV_data$PP_2017, na.rm = TRUE)
cruderate.HIV_2018=sum(HIV_data$HIV_2018, na.rm = TRUE)/sum(HIV_data$PP_2018, na.rm = TRUE)
cruderate.HIV_Total=sum(HIV_data$HIV_Total, na.rm = TRUE)/sum(HIV_data$PP_Total, na.rm = TRUE)

cruderate.TB_2015=sum(TB_data$TB_2015, na.rm = TRUE)/sum(TB_data$PP_2015, na.rm = TRUE)
cruderate.TB_2016=sum(TB_data$TB_2016, na.rm = TRUE)/sum(TB_data$PP_2016, na.rm = TRUE)
cruderate.TB_2017=sum(TB_data$TB_2017, na.rm = TRUE)/sum(TB_data$PP_2017, na.rm = TRUE)
cruderate.TB_2018=sum(TB_data$TB_2018, na.rm = TRUE)/sum(TB_data$PP_2018, na.rm = TRUE)
cruderate.TB_Total=sum(TB_data$TB_Total, na.rm = TRUE)/sum(TB_data$PP_Total, na.rm = TRUE)

# Compute the expected incidence
expected.HIV_2015=cruderate.HIV_2015*standard.HIV
expected.HIV_2016=cruderate.HIV_2016*standard.HIV
expected.HIV_2017=cruderate.HIV_2017*standard.HIV
expected.HIV_2018=cruderate.HIV_2018*standard.HIV
expected.HIV_Total=cruderate.HIV_Total*standard.HIV

expected.TB_2015=cruderate.TB_2015*standard.TB
expected.TB_2016=cruderate.TB_2016*standard.TB
expected.TB_2017=cruderate.TB_2017*standard.TB
expected.TB_2018=cruderate.TB_2018*standard.TB
expected.TB_Total=cruderate.TB_Total*standard.TB

# Computing the adjusted incidence rate
adj.HIV.2015=HIV_data$HIV_2015/expected.HIV_2015
adj.HIV.2016=HIV_data$HIV_2016/expected.HIV_2016
adj.HIV.2017=HIV_data$HIV_2017/expected.HIV_2017
adj.HIV.2018=HIV_data$HIV_2018/expected.HIV_2018
adj.HIV.total=HIV_data$HIV_Total/expected.HIV_Total

adj.TB.2015=TB_data$TB_2015/expected.TB_2015
adj.TB.2016=TB_data$TB_2016/expected.TB_2016
adj.TB.2017=TB_data$TB_2017/expected.TB_2017
adj.TB.2018=TB_data$TB_2018/expected.TB_2018
adj.TB.total=TB_data$TB_Total/expected.TB_Total

# Redefine the dataset
data_prop = data.frame(District_ID=HIV_data$District_ID,District_NAME=HIV_data$District_NAME,
                       obs.HIV2015=HIV_data$HIV_2015,
                       obs.HIV2016=HIV_data$HIV_2016,obs.HIV2017=HIV_data$HIV_2017,
                       obs.HIV2018=HIV_data$HIV_2018,obs.HIVtotal=HIV_data$HIV_Total,
                       obs.TB2015=TB_data$TB_2015,obs.TB2016=TB_data$TB_2016,
                       obs.TB2017=TB_data$TB_2017,obs.TB2018=TB_data$TB_2018,
                       obs.TBtotal=TB_data$TB_Total,exp.HIV2015=expected.HIV_2015,
                       exp.HIV2016=expected.HIV_2016,exp.HIV2017=expected.HIV_2017,
                       exp.HIV2018=expected.HIV_2018,exp.HIVtotal=expected.HIV_Total,
                       exp.TB2015=expected.TB_2015,exp.TB2016.TB=expected.TB_2016,
                       exp.TB2017=expected.TB_2017,exp.TB2018.TB=expected.TB_2018,
                       exp.TBtotal=expected.TB_Total,adj.HIV.2015,adj.HIV.2016,
                       adj.HIV.2017,adj.HIV.2018,adj.HIV.total,
                       adj.TB.2015,adj.TB.2016,adj.TB.2017,adj.TB.2018,
                       adj.TB.total,adj_HIV_2015,adj_HIV_2016,adj_HIV_2017,
                       adj_HIV_2018,adj_HIV_total,adj_TB_2015,
                       adj_TB_2016,adj_TB_2017,adj_TB_2018,adj_TB_total)

#-- R packages needed for the analysis --#
library(stats)
library(maps)       
library(maptools)
library(sp)
library(spdep)
library(spacetime)
library(mapdata)   
library(rgdal)
library(sf)
library(RColorBrewer)
library(epitools)
library(knitr)
library(plotrix)
library(DCluster)
library(lattice)
library(latticeExtra)
library(gridExtra)
library(grid)
library(INLA)

# Read the shape shp file
Ethiopia = readOGR("C:/Data/Ethiopia.shp")
Ethiopia$District_ID <- 1:804

# Order based on the map
order = match(Ethiopia$District_ID,data_prop[,1])
data_pop=data_prop[order,]

# Creating the INLA graph for adjacencies using the non-thinned shp file

adj_graph = poly2nb(Ethiopia.one)
nb2INLA("Ethiopia.graph", adj_graph)

# Creating the Ethiopia.adj file with the INLA graph

Ethiopia.adj = paste(getwd(),"/Ethiopia.graph",sep = "")

# Transforming the data to be in the right format for INLA

observed.HIV = as.vector(as.matrix(data_pop[,3:6]))   # by column
observed.TB  = as.vector(as.matrix(data_pop[,8:11]))   # by column
expected.HIV = as.vector(as.matrix(data_pop[,13:16]))  # by column
expected.TB  = as.vector(as.matrix(data_pop[,18:21]))  # by column
adj.HIV.rate = as.vector(as.matrix(data_pop[,23:26]))  # by column
adj.TB.rate  = as.vector(as.matrix(data_pop[,28:31]))  # by column

Year = numeric(0)
for(i in 2015:2018){ 
  Year = append(Year,rep(i,dim(data_pop)[1]))
}
District = as.factor(rep(data_pop[,1],4))

Joint_data = data.frame(District.ID = as.numeric(District),
                        Year.ID = Year,
                        O.HIV   = observed.HIV, O.TB = observed.TB,
                        E.HIV   = expected.HIV, E.TB = expected.TB,
                        SIR.HIV = adj.HIV.rate, SIR.TB = adj.TB.rate)

# Reorganize the data
data = data.frame(District.ID = rep(Joint_data$District.ID,2),
                  Year = rep(Joint_data$Year,2),
                  Year.ID = rep(Joint_data$Year,2),
                  District.Year.ID = rep(seq(1,length(rep(Joint_data$District.ID))),2))

data$Expected = with(Joint_data, c(E.HIV, E.TB))
data$Observed = with(Joint_data, c(O.HIV, O.TB))

# Number of space-time units per disease
n.st = nrow(Joint_data)
data$Disease = rep(c("HIV","TB"), each = n.st)

# Index for spatial districts ranges from 1 to 804
data$sp.idx = rep(1:804,4)

# Index for time
data$tm.idx = data$Year-2014

# Index for space-time interaction
data$sp.tm.idx = rep(seq(1, length(rep(Joint_data$District.ID))), 2)

# Indices for effects
data$dis.idx = rep(1:2, each = n.st)
data$intercept = as.factor(data$dis.idx)

# Dummy indices for space, time and space-time interaction
data$sp.dum = NA
data$tm.dum = NA
data$sp.tm.dum = data$District.Year.ID

# Creating spatial indices for specific effects
data$sp.1 = NA
data$sp.1[data$dis.idx == 1] = data$sp.idx[data$dis.idx == 1]
data$sp.2 = NA
data$sp.2[data$dis.idx == 2] = data$sp.idx[data$dis.idx == 2]

# Creating temporal indices for specific effects
data$tm.1 = NA
data$tm.1[data$dis.idx == 1] = data$tm.idx[data$dis.idx == 1]
data$tm.2 = NA
data$tm.2[data$dis.idx == 2] = data$tm.idx[data$dis.idx == 2]

# Creating spatio-temporal indices for specific effects
data$sp.tm.1 = NA
data$sp.tm.1[data$dis.idx == 1] = data$sp.tm.idx[data$dis.idx == 1]
data$sp.tm.2 = NA
data$sp.tm.2[data$dis.idx == 2] = data$sp.tm.idx[data$dis.idx == 2]

# Define spatial adjacency matrix
w.sp = as(nb2mat(adj_graph,style = "B",zero.policy = TRUE), "Matrix")

# Temporal adjacency
w.tm = Diagonal(4, x = 0)
w.tm[1,1+1] = 1
w.tm[4,4-1] = 1
  for (i in 2:3) {
    w.tm[i,i-1] = 1
    w.tm[i,i+1] = 1
}

# Prior for space, tempral and space-time coefficients of copied effects
prior.beta.s = list(prior = "normal", param = c(0,1/5.9), 
                 fixed = FALSE, initial = 0.01)
prior.beta.t = list(prior = "normal", param = c(0,1/5.9), 
                 fixed = FALSE, initial = 0.01)
prior.beta.s.t = list(prior = "normal", param = c(0,1/5.9), 
                 fixed=FALSE, initial=0.01)

# Gamma prior on precision
file.saved <- "st_model_GAMMA.RData"
prior.prec = list(prior = "loggamma", param = c(0.5, 0.0005), 
                initial = 0)

# Indices for spatial disease-specific effects
data$sp.idx1 = data$sp.1
data$sp.idx2 = data$sp.2

# Indices for temporal disease-specific effects
data$tm.idx1 = data$tm.1
data$tm.idx2 = data$tm.2

# Indices for spatiotemporal disease specific effects
data$sp.tm.idx1 = data$sp.tm.1
data$sp.tm.idx2 = data$sp.tm.2

# Do we need scalin the models?
inla.scale = FALSE

formula = Observed~-1+intercept+
  f(sp.idx1, model = "besag", graph = w.sp, scale.model = inla.scale,
    hyper = list(prec = prior.prec)) +
  f(sp.idx2, model = "besag", graph = w.sp, scale.model = inla.scale,
    hyper = list(prec = prior.prec)) +
  f(sp.dum,model = "besag", graph = w.sp, scale.model = inla.scale,
    hyper = list(prec = prior.prec)) +
  f(sp.1,copy = "sp.dum", range = c(0,Inf), hyper = list(beta = prior.beta.s))+
  f(sp.2,copy = "sp.dum", range = c(0,Inf), hyper = list(beta = prior.beta.s))+
  f(tm.idx1,model = "besag", graph = w.tm, scale.model = inla.scale,
    hyper = list(prec = prior.prec)) +
  f(tm.idx2, model = "besag", graph = w.tm, scale.model = inla.scale,
    hyper = list(prec = prior.prec)) +
  f(tm.dum, model = "besag", graph = w.tm, scale.model = inla.scale,
    hyper = list(prec = prior.prec)) +
  f(tm.1, copy = "tm.dum", range = c(0,Inf), hyper = list(beta = prior.beta.t)) +
  f(tm.2, copy = "tm.dum", range = c(0,Inf), hyper = list(beta = prior.beta.t)) +
  f(sp.tm.idx1, model = "iid", hyper = list(prec = prior.prec))+
  f(sp.tm.idx2, model = "iid", hyper = list(prec = prior.prec))+
  f(sp.tm.dum, model = "iid", hyper = list(prec = prior.prec))+
  f(sp.tm.1, copy = "sp.tm.dum", range = c(0,Inf), hyper = list(beta = prior.beta.s.t)) +
  f(sp.tm.2, copy = "sp.tm.dum", range = c(0,Inf), hyper = list(beta = prior.beta.s.t))

# Fit the model using INLA R package
model.inla = inla(formula, family = "poisson", data = data, E = Expected,
                control.predictor = list(compute = TRUE), verbose = TRUE,
                control.compute = list(config = TRUE, dic = TRUE, cpo = TRUE),
                control.inla(strategy = "laplace", npoints = 21))
summary(model.inla)   # Extracting the summary of the results


# Posterior means of total spatial effect
Ethiopia.one$Total.Spatial.HIV <- model.inla$summary.random$sp.idx1[, "mean"] + 
     model.inla$summary.random$sp.1[, "mean"]
Ethiopia.one$Total.Spatial.TB <- model.inla$summary.random$sp.idx2[, "mean"] + 
    model.inla$summary.random$sp.2[, "mean"]


#-- Summary statistics of the weights for shared spatial and temporal effects --#
summary(Ethiopia.one$SHARED_C)
summary(Ethiopia.one$HIV_C)
summary(Ethiopia.one$TB_C)

mean(model.inla$summary.random$sp.dum[,"mean"])
mean(model.inla$summary.random$sp.dum[,"sd"])
mean(model.inla$summary.random$sp.dum[,"0.025quant"])
mean(model.inla$summary.random$sp.dum[,"0.5quant"])
mean(model.inla$summary.random$sp.dum[,"0.975quant"])

exp(mean(model.inla$summary.random$sp.dum[,"mean"]))
exp(mean(model.inla$summary.random$sp.dum[,"sd"]))
exp(mean(model.inla$summary.random$sp.dum[,"0.025quant"]))
exp(mean(model.inla$summary.random$sp.dum[,"0.5quant"]))
exp(mean(model.inla$summary.random$sp.dum[,"0.975quant"]))

names(model.inla$summary.random)
exp(mean(model.inla$summary.random$sp.1[,"mean"]))
exp(mean(model.inla$summary.random$sp.1[,"sd"]))
exp(mean(model.inla$summary.random$sp.1[,"0.025quant"]))
exp(mean(model.inla$summary.random$sp.1[,"0.5quant"]))
exp(mean(model.inla$summary.random$sp.1[,"0.975quant"]))

exp(mean(model.inla$summary.random$sp.2[,"mean"]))
mean(model.inla$summary.random$sp.2[,"sd"])
exp(mean(model.inla$summary.random$sp.2[,"0.025quant"]))
exp(mean(model.inla$summary.random$sp.2[,"0.5quant"]))
exp(mean(model.inla$summary.random$sp.2[,"0.975quant"]))


mean(model.inla$summary.random$tm.1[,"mean"])
mean(model.inla$summary.random$tm.1[,"sd"])
mean(model.inla$summary.random$tm.1[,"0.025quant"])
mean(model.inla$summary.random$tm.1[,"0.5quant"])
mean(model.inla$summary.random$tm.1[,"0.975quant"])

exp(mean(model.inla$summary.random$tm.1[,"mean"]))
mean(model.inla$summary.random$tm.1[,"sd"])
exp(mean(model.inla$summary.random$tm.1[,"0.025quant"]))
exp(mean(model.inla$summary.random$tm.1[,"0.5quant"]))
exp(mean(model.inla$summary.random$tm.1[,"0.975quant"]))

mean(model.inla$summary.random$tm.2[,"mean"])
mean(model.inla$summary.random$tm.2[,"sd"])
mean(model.inla$summary.random$tm.2[,"0.025quant"])
mean(model.inla$summary.random$tm.2[,"0.5quant"])
mean(model.inla$summary.random$tm.2[,"0.975quant"])

exp(mean(model.inla$summary.random$tm.2[,"mean"]))
mean(model.inla$summary.random$tm.2[,"sd"])
exp(mean(model.inla$summary.random$tm.2[,"0.025quant"]))
exp(mean(model.inla$summary.random$tm.2[,"0.5quant"]))
exp(mean(model.inla$summary.random$tm.2[,"0.975quant"]))


# Display disease-specific and shared spatial efects
Ethiopia.one$SHARED_C = exp(model.inla$summary.random$sp.dum[,"mean"])
Ethiopia.one$HIV_C    = exp(model.inla$summary.random$sp.idx1[,"mean"])
Ethiopia.one$TB_C     = exp(model.inla$summary.random$sp.idx2[,"mean"])

SHARED.cutoff = c(0,0.4,0.7,1,6)
HIV.cutoff = c(0,0.4,0.7,1,6)
TB.cutoff = c(0,0.4,0.7,1,6)
Ethiopia.one$SHARED = cut(Ethiopia.one$SHARED_C,breaks = SHARED.cutoff,
       include.lowest = TRUE, labels=c("0.00-0.40","0.41-0.70","0.71-1.00",">1.00"))
Ethiopia.one$HIV = cut(Ethiopia.one$HIV_C,breaks=HIV.cutoff,
       include.lowest = TRUE,labels=c("0.00-0.40","0.41-0.70","0.71-1.00",">1.00"))
Ethiopia.one$TB = cut(Ethiopia.one$TB_C, breaks = TB.cutoff,include.lowest=TRUE,
       labels=c("0.00-0.40","0.41-0.70","0.71-1.00",">1.00"))

library(lattice)
require(latticeExtra)
my.palette=brewer.pal(4,"YlOrRd")
trellis.par.set(axis.line=list(col=NA))
grid.arrange(spplot(Ethiopia.one, zcol="SHARED",col.regions=my.palette2,
                    colorkey = list(space = "right", height= 1.0),cuts=2,main="SHARED",
                    par.settings=list(fontsize=list(text=12))),
             spplot(Ethiopia.one, zcol="HIV",col.regions=my.palette2,
                    colorkey = list(space = "right", height= 1.0),cuts=2,main="HIV",
                    par.settings=list(fontsize=list(text=12)))   ,
             spplot(Ethiopia.one, zcol="TB",col.regions=my.palette2,
                    colorkey = list(space = "right", height= 1.0),cuts=2,main="TB",
                    par.settings=list(fontsize=list(text=12))),nrow=3,ncol=1)

# Note: Maps for other components can easily be generated by modifying
#       the above R codes.
